# Supplementary material for: Three new species of EntolomasubgenusPouzarella from China based on morphological and molecular data
Source: MycoKeys. 2018 Dec 13;(44):1–18. doi: 10.3897/mycokeys.44.24998 (PMC6302069; doi:10.3897/mycokeys.44.24998)
Supplement: XML Treatment for Entoloma erectoides [file mycokeys.44.24998-treatment1.xml]

<!DOCTYPE tp:taxon-treatment
  PUBLIC "-//TaxonX//DTD Taxonomic Treatment Publishing DTD v0 20100105//EN" "tax-treatment-NSO.dtd">
<tp:taxon-treatment xmlns:tp="http://www.plazi.org/taxpub"><tp:treatment-meta><kwd-group><label>Taxon classification</label><kwd><named-content xmlns:xlink="http://www.w3.org/1999/xlink" content-type="kingdom">Fungi</named-content></kwd><kwd><named-content xmlns:xlink="http://www.w3.org/1999/xlink" content-type="order">Agaricales</named-content></kwd><kwd><named-content xmlns:xlink="http://www.w3.org/1999/xlink" content-type="family">Entolomataceae</named-content></kwd></kwd-group><mixed-citation publication-type="journal"><person-group><name><surname>He</surname><given-names>Xiao-Lan</given-names></name><name><surname>Horak</surname><given-names>Egon</given-names></name><name><surname>Wang</surname><given-names>Di</given-names></name><name><surname>Peng</surname><given-names>Wei-Hong</given-names></name><name><surname>Gan</surname><given-names>Bing-Cheng</given-names></name></person-group><article-title>Three new species of <tp:taxon-name><tp:taxon-name-part taxon-name-part-type="genus" reg="Entoloma">Entoloma</tp:taxon-name-part><tp:taxon-name-part taxon-name-part-type="infraspecific-rank">subgenus</tp:taxon-name-part><tp:taxon-name-part taxon-name-part-type="subgenus" reg="Pouzarella">Pouzarella</tp:taxon-name-part></tp:taxon-name> from China based on morphological and molecular data</article-title><source>MycoKeys</source><day>13</day><month>12</month><year>2018</year><volume>2018</volume><issue>44</issue><fpage>1</fpage><lpage>18</lpage><pub-id pub-id-type="doi">10.3897/mycokeys.44.24998</pub-id></mixed-citation></tp:treatment-meta><tp:nomenclature><tp:taxon-name>
            <tp:taxon-name-part taxon-name-part-type="genus" reg="Entoloma">Entoloma</tp:taxon-name-part>
            <tp:taxon-name-part taxon-name-part-type="species" reg="erectoides">erectoides</tp:taxon-name-part>
            <object-id xmlns:xlink="http://www.w3.org/1999/xlink" content-type="mycobank" xlink:type="simple">828692</object-id>
          </tp:taxon-name><tp:taxon-authority>Xiao L. He &amp; E. Horak</tp:taxon-authority><tp:taxon-status xmlns:xlink="http://www.w3.org/1999/xlink" xlink:type="simple">sp. nov.</tp:taxon-status><xref ref-type="fig" rid="F1">Figs 1a, b</xref><xref ref-type="fig" rid="F2">, 2</xref></tp:nomenclature><tp:treatment-sec sec-type="diagnosis" id="SECID0E3QAI"><title>Diagnosis.</title><p><italic><tp:taxon-name><tp:taxon-name-part taxon-name-part-type="genus" reg="Entoloma">E.</tp:taxon-name-part><tp:taxon-name-part taxon-name-part-type="species" reg="erectoides">erectoides</tp:taxon-name-part></tp:taxon-name></italic> is distinguished by the greyish brown pileus covered with silvery fibrils, large basidiospores (13.5–17.5 × 8–9.5 µm) and presence of ovoid to subutriform cheilocystidia.</p></tp:treatment-sec><tp:treatment-sec sec-type="material" id="SECID0ENRAI"><title>Type.</title><p>CHINA. SICHUAN PROV.: Yajiang County, Gexigou National Nature Reserve, <named-content xmlns:xlink="http://www.w3.org/1999/xlink" content-type="dwc:verbatimCoordinates" xlink:type="simple"><named-content content-type="geo-json" specific-use="{&#34;type&#34;:&#34;Point&#34;,&#34;coordinates&#34;:[100.833333,29.550000]}" id="NCID0EWRAI" xlink:type="simple">29°33'N, 100°50'E</named-content></named-content>, elevation ca. 2980 m, August 2014, He XL (<abbrev xmlns:xlink="http://www.w3.org/1999/xlink" xlink:title="Mycological Herbarium of Soil and Fertilizer Institute, Sichuan Academy of Agricultural Sciences" id="ABBRID0E2RAI" xlink:type="simple">SAAS</abbrev> 1232, holotype; ZT 14180, isotype).</p></tp:treatment-sec><tp:treatment-sec sec-type="etymology" id="SECID0E6RAI"><title>Etymology.</title><p><italic>Erectoides</italic>, refers to the suberect to erect fibrils on the pileus.</p><fig id="F1" position="float" orientation="portrait"><label>Figure 1.</label><caption><p>Basidiomata of the new species. <bold>a, b</bold><italic><tp:taxon-name><tp:taxon-name-part taxon-name-part-type="genus" reg="Entoloma">E.</tp:taxon-name-part><tp:taxon-name-part taxon-name-part-type="species" reg="erectoides">erectoides</tp:taxon-name-part></tp:taxon-name></italic> (<abbrev xmlns:xlink="http://www.w3.org/1999/xlink" xlink:title="Mycological Herbarium of Soil and Fertilizer Institute, Sichuan Academy of Agricultural Sciences" id="ABBRID0E3SAI" xlink:type="simple">SAAS</abbrev> 1361, <abbrev xmlns:xlink="http://www.w3.org/1999/xlink" xlink:title="Mycological Herbarium of Soil and Fertilizer Institute, Sichuan Academy of Agricultural Sciences" id="ABBRID0EATAI" xlink:type="simple">SAAS</abbrev> 1232) <bold>c, d</bold><italic><tp:taxon-name><tp:taxon-name-part taxon-name-part-type="genus" reg="Entoloma">E.</tp:taxon-name-part><tp:taxon-name-part taxon-name-part-type="species" reg="griseocarpum">griseocarpum</tp:taxon-name-part></tp:taxon-name></italic> (<abbrev xmlns:xlink="http://www.w3.org/1999/xlink" xlink:title="Mycological Herbarium of Soil and Fertilizer Institute, Sichuan Academy of Agricultural Sciences" id="ABBRID0ERTAI" xlink:type="simple">SAAS</abbrev> 951, <abbrev xmlns:xlink="http://www.w3.org/1999/xlink" xlink:title="Mycological Herbarium of Soil and Fertilizer Institute, Sichuan Academy of Agricultural Sciences" id="ABBRID0EVTAI" xlink:type="simple">SAAS</abbrev> 1328) <bold>e, f</bold><italic><tp:taxon-name><tp:taxon-name-part taxon-name-part-type="genus" reg="Entoloma">E.</tp:taxon-name-part><tp:taxon-name-part taxon-name-part-type="species" reg="rubropilosum">rubropilosum</tp:taxon-name-part></tp:taxon-name></italic> (<abbrev xmlns:xlink="http://www.w3.org/1999/xlink" xlink:title="Mycological Herbarium of Soil and Fertilizer Institute, Sichuan Academy of Agricultural Sciences" id="ABBRID0EGUAI" xlink:type="simple">SAAS</abbrev> 406, <abbrev xmlns:xlink="http://www.w3.org/1999/xlink" xlink:title="Mycological Herbarium of Soil and Fertilizer Institute, Sichuan Academy of Agricultural Sciences" id="ABBRID0EKUAI" xlink:type="simple">SAAS</abbrev> 1112).</p></caption><graphic xmlns:xlink="http://www.w3.org/1999/xlink" xlink:href="mycokeys-44-001-g001.jpg" position="float" orientation="portrait" xlink:type="simple" id="oo_250761.jpg"/></fig></tp:treatment-sec><tp:treatment-sec sec-type="description" id="SECID0ETUAI"><title>Description.</title><p>Pileus 5–15 mm broad, bluntly conic, convex or campanulate, dry, slightly hygrophanous, greyish-brown to brown (5C2–5D2), densely covered with suberect fibrils or minutely fibrillose squamules; fibrils silvery greyish, striate from entire margin to near centre. Lamellae sinuate, ventricose, distant, up to 3.5 mm wide, moderately thick, with two tiers of lamellulae, dark grey to brownish-grey, with entire and concolorous edge. Stipe 40–60 × 1–2.5 mm, central, cylindrical, equal, dry, concolorous with pileus, densely covered with grey to greyish fibrils, hollow, surface dry, with a pale yellow brownish to pale brownish strigose base. Context thin, concolorous with pileus. Odour and taste not distinctive.</p><p>Basidiospores (13–) 13.5–17.5 × 8–9.5 (–10.5) µm (<italic>x</italic> = 15.5 ± 0.5 × 8.8 ± 0.3 µm), Q = 1.50–1.94 (<bold><italic>Q</italic></bold> = 1.72 ± 0.03), heterodiametric, strongly angled in profile and face views with 6–9 facets, appearing nodulose, pale yellow brownish, thick-walled. Basidia 39–48 × 13–18 µm, subclavate or clavate, 4-spored. Aborted basidia scattered in the hymenium, often filled with dark brown amorphous cytoplasmic pigment. Lamellar trama dark brown, composed of parallel, cylindrical, heavily encrusted and thin-walled cells, 6–15 µm wide. Lamellar edge sterile. Cheilocystidia 33–90 × 12–33 µm, broadly ovoid to utriform (32–65 × 22–30 µm) or lageniform (70–90 × 16–20 µm), with pale brownish, intracellular pigment, slightly thick-walled. Pileipellis a trichoderm composed of clustered and suberect hyphae, walls externally encrusted with brown pigment; terminal cells 30–50 (–90) × 8–15 µm, cylindrical to slightly fusoid; subpellis composed of cylindrical, encrusted hyphae, up to 20 µm broad. Stipitipellis composed of thin-walled and pale yellowish-brown encrusted hyphae; terminal cells 40–80 × 9–15 µm, cylindrical to slender fusoid, walls encrusted with pale yellow-brown pigment. Oleiferous hyphae absent. Clamp connections absent.</p></tp:treatment-sec><tp:treatment-sec sec-type="habitat" id="SECID0E6UAI"><title>Habitat.</title><p>Scattered or gregarious on soil and amongst leaf litter in broadleaf forest dominated by <italic><tp:taxon-name><tp:taxon-name-part taxon-name-part-type="genus" reg="Quercus">Quercus</tp:taxon-name-part></tp:taxon-name></italic> or on soil amongst decaying leaves of <italic><tp:taxon-name><tp:taxon-name-part taxon-name-part-type="genus" reg="Betula">Betula</tp:taxon-name-part></tp:taxon-name></italic>, <italic><tp:taxon-name><tp:taxon-name-part taxon-name-part-type="genus" reg="Pandus">Pandus</tp:taxon-name-part></tp:taxon-name></italic> and <italic><tp:taxon-name><tp:taxon-name-part taxon-name-part-type="genus" reg="Abies">Abies</tp:taxon-name-part></tp:taxon-name></italic>.</p></tp:treatment-sec><tp:treatment-sec sec-type="Additional collections examined" id="SECID0EBWAI"><title>Additional collections examined.</title><p>CHINA. SICHUAN PROVINCE: CHINA: SICHUAN PROV. Yajiang County, Gexigou National Nature Reserve, <named-content xmlns:xlink="http://www.w3.org/1999/xlink" content-type="dwc:verbatimCoordinates" xlink:type="simple"><named-content content-type="geo-json" specific-use="{&#34;type&#34;:&#34;Point&#34;,&#34;coordinates&#34;:[100.833333,29.550000]}" id="NCID0EKWAI" xlink:type="simple">29°33'N, 100°50'E</named-content></named-content>, elevation ca. 2980 m, 24 July 2013, He X.L. (<abbrev xmlns:xlink="http://www.w3.org/1999/xlink" xlink:title="Mycological Herbarium of Soil and Fertilizer Institute, Sichuan Academy of Agricultural Sciences" id="ABBRID0EPWAI" xlink:type="simple">SAAS</abbrev> 945). JILIN PROV.: Antu County, Changbai Mountains, <named-content xmlns:xlink="http://www.w3.org/1999/xlink" content-type="dwc:verbatimCoordinates" xlink:type="simple"><named-content content-type="geo-json" specific-use="{&#34;type&#34;:&#34;Point&#34;,&#34;coordinates&#34;:[127.916667,42.166667]}" id="NCID0EWWAI" xlink:type="simple">42°10'N, 127°55'E</named-content></named-content>, elevation ca. 750 m, 25 August 2014, He X.L. (<abbrev xmlns:xlink="http://www.w3.org/1999/xlink" xlink:title="Mycological Herbarium of Soil and Fertilizer Institute, Sichuan Academy of Agricultural Sciences" id="ABBRID0E2WAI" xlink:type="simple">SAAS</abbrev> 1361).</p></tp:treatment-sec><tp:treatment-sec sec-type="comments" id="SECID0E6WAI"><title>Comments.</title><p>Morphologically, <italic><tp:taxon-name><tp:taxon-name-part taxon-name-part-type="genus" reg="Entoloma">Entoloma</tp:taxon-name-part><tp:taxon-name-part taxon-name-part-type="species" reg="erectoides">erectoides</tp:taxon-name-part></tp:taxon-name></italic> is a member of section <tp:taxon-name><tp:taxon-name-part taxon-name-part-type="section" reg="Dysthales">Dysthales</tp:taxon-name-part></tp:taxon-name>. In literature, a few species in section <tp:taxon-name><tp:taxon-name-part taxon-name-part-type="section" reg="Dysthales">Dysthales</tp:taxon-name-part></tp:taxon-name> are described having silvery fibrils or squamules on pileus and stipe. Accordingly, <italic><tp:taxon-name><tp:taxon-name-part taxon-name-part-type="genus" reg="Entoloma">E.</tp:taxon-name-part><tp:taxon-name-part taxon-name-part-type="species" reg="erectoides">erectoides</tp:taxon-name-part></tp:taxon-name></italic> can be confused with the Argentinean <italic><tp:taxon-name><tp:taxon-name-part taxon-name-part-type="genus" reg="Entoloma">E.</tp:taxon-name-part><tp:taxon-name-part taxon-name-part-type="species" reg="calileguense">calileguense</tp:taxon-name-part></tp:taxon-name></italic> Blanco-Dios (as <italic><tp:taxon-name><tp:taxon-name-part taxon-name-part-type="genus" reg="Pouzarella">Pouzarella</tp:taxon-name-part><tp:taxon-name-part taxon-name-part-type="species" reg="variabilis">variabilis</tp:taxon-name-part></tp:taxon-name></italic> T.J. Baroni, Albertó, Niveiro &amp; B.<tp:taxon-name><tp:taxon-name-part taxon-name-part-type="genus" reg="Entoloma">E.</tp:taxon-name-part></tp:taxon-name> Lechner in <xref ref-type="bibr" rid="B4">Baroni et al. 2012</xref>). Both species have silvery greyish-brown erect fibrils or squamules on the pileus and stipe. However, the latter species is easily separated by the much larger basidiospores (16–23.5 × 10–12 μm, <xref ref-type="bibr" rid="B4">Baroni et al. 2012</xref>). <italic><tp:taxon-name><tp:taxon-name-part taxon-name-part-type="genus" reg="Entoloma">E.</tp:taxon-name-part><tp:taxon-name-part taxon-name-part-type="species" reg="farinosum">farinosum</tp:taxon-name-part></tp:taxon-name></italic> (Largent &amp; Skye Moore) Noordel. &amp; G.M. Gates, reported from Australia, differs by globose or nearly napiform cheilocystidia (<xref ref-type="bibr" rid="B19">Largent et al. 2011</xref>). In addition, this taxon is separated from <italic><tp:taxon-name><tp:taxon-name-part taxon-name-part-type="genus" reg="Entoloma">E.</tp:taxon-name-part><tp:taxon-name-part taxon-name-part-type="species" reg="erectoides">erectoides</tp:taxon-name-part></tp:taxon-name></italic> by molecular evidence. <italic><tp:taxon-name><tp:taxon-name-part taxon-name-part-type="genus" reg="Entoloma">E.</tp:taxon-name-part><tp:taxon-name-part taxon-name-part-type="species" reg="tenuissimum">tenuissimum</tp:taxon-name-part></tp:taxon-name></italic> T.H. Li &amp; Xiao-Lan He, also recorded from China, is distinguished by the smaller and slimmer basidiomes and taxonomically is also distinctly different based on molecular analysis (<xref ref-type="bibr" rid="B9">He et al. 2013</xref>). <italic><tp:taxon-name><tp:taxon-name-part taxon-name-part-type="genus" reg="Entoloma">E.</tp:taxon-name-part><tp:taxon-name-part taxon-name-part-type="species" reg="argenteolanatum">argenteolanatum</tp:taxon-name-part></tp:taxon-name></italic> (T.J. Baroni, Perd.-Sánch. &amp; S.A. Cantrell) Noordel. &amp; Co-David was found on decaying leaves of tropical trees and shrubs in the Dominican Republic and is characterised by denser and longer silvery fibrils and the place of discovery in the Caribbean on the island of Hispaniola (<xref ref-type="bibr" rid="B2">Baroni et al. 2008</xref>). The other grey-brown species with silvery fibrils in section <tp:taxon-name><tp:taxon-name-part taxon-name-part-type="section" reg="Versatile">Versatile</tp:taxon-name-part></tp:taxon-name> could be distinguished by the innately fibrillose pileus and stipe and colourless hymenial cystidia.</p><fig id="F2" position="float" orientation="portrait"><label>Figure 2.</label><caption><p>Microscopic structures of <italic><tp:taxon-name><tp:taxon-name-part taxon-name-part-type="genus" reg="Entoloma">E.</tp:taxon-name-part><tp:taxon-name-part taxon-name-part-type="species" reg="erectoides">erectoides</tp:taxon-name-part></tp:taxon-name></italic> (drawn from the holotype). <bold>a</bold> Cheilocystidia <bold>b</bold> Basidiospores <bold>c</bold> Pileipellis.</p></caption><graphic xmlns:xlink="http://www.w3.org/1999/xlink" xlink:href="mycokeys-44-001-g002.jpg" position="float" orientation="portrait" xlink:type="simple" id="oo_250763.jpg"/></fig></tp:treatment-sec><ref-list><ref id="B4"><mixed-citation xmlns:xlink="http://www.w3.org/1999/xlink" xlink:type="simple"><person-group><name name-style="western"><surname>Baroni</surname><given-names>TJ</given-names></name><name name-style="western"><surname>Alberto</surname><given-names>E</given-names></name><name name-style="western"><surname>Niveiro</surname><given-names>N</given-names></name><name name-style="western"><surname>Lechner</surname><given-names>B</given-names></name></person-group> (<year>2012</year>) <article-title>New species and records of <italic><tp:taxon-name><tp:taxon-name-part taxon-name-part-type="genus">Pouzarella</tp:taxon-name-part></tp:taxon-name></italic> (Agaricomyetes, <tp:taxon-name><tp:taxon-name-part taxon-name-part-type="family">Entolomataceae</tp:taxon-name-part></tp:taxon-name>) from northern Argentina.</article-title><source>Kurtziana</source><volume>37</volume>: <fpage>41</fpage>–<lpage>63</lpage>.</mixed-citation></ref><ref id="B19"><mixed-citation xmlns:xlink="http://www.w3.org/1999/xlink" xlink:type="simple"><person-group><name name-style="western"><surname>Largent</surname><given-names>DL</given-names></name><name name-style="western"><surname>Bergemann</surname><given-names>SE</given-names></name><name name-style="western"><surname>Cummings</surname><given-names>GA</given-names></name><name name-style="western"><surname>Ryan</surname><given-names>KL</given-names></name><name name-style="western"><surname>Abell-Davis</surname><given-names>SE</given-names></name><name name-style="western"><surname>Moore</surname><given-names>S</given-names></name></person-group> (<year>2011</year>) <italic><tp:taxon-name><tp:taxon-name-part taxon-name-part-type="genus">Pouzarella</tp:taxon-name-part></tp:taxon-name></italic> (<tp:taxon-name><tp:taxon-name-part taxon-name-part-type="order">Agaricales</tp:taxon-name-part></tp:taxon-name>, <tp:taxon-name><tp:taxon-name-part taxon-name-part-type="family">Entolomataceae</tp:taxon-name-part></tp:taxon-name>) species from New South Wales (Barrington Tops National Park) and northeastern Queensland, Australia. Mycotaxon 117: 435–483. <ext-link xlink:type="simple" ext-link-type="doi" xlink:href="10.5248/117.435">https://doi.org/10.5248/117.435</ext-link></mixed-citation></ref><ref id="B9"><mixed-citation xmlns:xlink="http://www.w3.org/1999/xlink" xlink:type="simple"><person-group><name name-style="western"><surname>He</surname><given-names>XL</given-names></name><name name-style="western"><surname>Li</surname><given-names>TH</given-names></name><name name-style="western"><surname>Xi</surname><given-names>PG</given-names></name><name name-style="western"><surname>Jiang</surname><given-names>ZD</given-names></name><name name-style="western"><surname>Shen</surname><given-names>YH</given-names></name></person-group> (<year>2013</year>) <article-title>Phylogeny of the subgenus <tp:taxon-name><tp:taxon-name-part taxon-name-part-type="genus"/><tp:taxon-name-part taxon-name-part-type="subgenus">Pouzarella</tp:taxon-name-part></tp:taxon-name> of <italic><tp:taxon-name><tp:taxon-name-part taxon-name-part-type="genus">Entoloma</tp:taxon-name-part></tp:taxon-name></italic> s.l., with descriptions of five new species from China.</article-title><source>Fungal Diversity</source><volume>58</volume>: <fpage>227</fpage>–<lpage>243</lpage>. <ext-link xlink:type="simple" ext-link-type="doi" xlink:href="10.1007/s13225-012-0212-7">https://doi.org/10.1007/s13225-012-0212-7</ext-link></mixed-citation></ref><ref id="B2"><mixed-citation xmlns:xlink="http://www.w3.org/1999/xlink" xlink:type="simple"><person-group><name name-style="western"><surname>Baroni</surname><given-names>TJ</given-names></name><name name-style="western"><surname>Cantrell</surname><given-names>SA</given-names></name><name name-style="western"><surname>Perdomo-Sánchez</surname><given-names>OP</given-names></name><name name-style="western"><surname>Lodge</surname><given-names>DJ</given-names></name></person-group> (<year>2008</year>) <article-title>New species of <italic><tp:taxon-name><tp:taxon-name-part taxon-name-part-type="genus">Pouzarella</tp:taxon-name-part></tp:taxon-name></italic> (<tp:taxon-name><tp:taxon-name-part taxon-name-part-type="family">Entolomataceae</tp:taxon-name-part></tp:taxon-name>, <tp:taxon-name><tp:taxon-name-part taxon-name-part-type="order">Agaricales</tp:taxon-name-part></tp:taxon-name>) from the Dominican Republic and Jamaica.</article-title><source>North American <tp:taxon-name><tp:taxon-name-part taxon-name-part-type="kingdom">Fungi</tp:taxon-name-part></tp:taxon-name></source><volume>3</volume>: <fpage>241</fpage>–<lpage>260</lpage>. <ext-link xlink:type="simple" ext-link-type="doi" xlink:href="10.2509/naf2008.003.00716">https://doi.org/10.2509/naf2008.003.00716</ext-link></mixed-citation></ref></ref-list></tp:taxon-treatment>
