# Supplementary material for: Three new species of EntolomasubgenusPouzarella from China based on morphological and molecular data
Source: MycoKeys. 2018 Dec 13;(44):1–18. doi: 10.3897/mycokeys.44.24998 (PMC6302069; doi:10.3897/mycokeys.44.24998)
Supplement: XML Treatment for Entoloma griseocarpum [file mycokeys.44.24998-treatment2.xml]

<!DOCTYPE tp:taxon-treatment
  PUBLIC "-//TaxonX//DTD Taxonomic Treatment Publishing DTD v0 20100105//EN" "tax-treatment-NSO.dtd">
<tp:taxon-treatment xmlns:tp="http://www.plazi.org/taxpub"><tp:treatment-meta><kwd-group><label>Taxon classification</label><kwd><named-content xmlns:xlink="http://www.w3.org/1999/xlink" content-type="kingdom">Fungi</named-content></kwd><kwd><named-content xmlns:xlink="http://www.w3.org/1999/xlink" content-type="order">Agaricales</named-content></kwd><kwd><named-content xmlns:xlink="http://www.w3.org/1999/xlink" content-type="family">Entolomataceae</named-content></kwd></kwd-group><mixed-citation publication-type="journal"><person-group><name><surname>He</surname><given-names>Xiao-Lan</given-names></name><name><surname>Horak</surname><given-names>Egon</given-names></name><name><surname>Wang</surname><given-names>Di</given-names></name><name><surname>Peng</surname><given-names>Wei-Hong</given-names></name><name><surname>Gan</surname><given-names>Bing-Cheng</given-names></name></person-group><article-title>Three new species of <tp:taxon-name><tp:taxon-name-part taxon-name-part-type="genus" reg="Entoloma">Entoloma</tp:taxon-name-part><tp:taxon-name-part taxon-name-part-type="infraspecific-rank">subgenus</tp:taxon-name-part><tp:taxon-name-part taxon-name-part-type="subgenus" reg="Pouzarella">Pouzarella</tp:taxon-name-part></tp:taxon-name> from China based on morphological and molecular data</article-title><source>MycoKeys</source><day>13</day><month>12</month><year>2018</year><volume>2018</volume><issue>44</issue><fpage>1</fpage><lpage>18</lpage><pub-id pub-id-type="doi">10.3897/mycokeys.44.24998</pub-id></mixed-citation></tp:treatment-meta><tp:nomenclature><tp:taxon-name>
            <tp:taxon-name-part taxon-name-part-type="genus" reg="Entoloma">Entoloma</tp:taxon-name-part>
            <tp:taxon-name-part taxon-name-part-type="species" reg="griseocarpum">griseocarpum</tp:taxon-name-part>
            <object-id xmlns:xlink="http://www.w3.org/1999/xlink" content-type="mycobank" xlink:type="simple">828701</object-id>
          </tp:taxon-name><tp:taxon-authority>Xiao L. He &amp; E. Horak</tp:taxon-authority><tp:taxon-status xmlns:xlink="http://www.w3.org/1999/xlink" xlink:type="simple">sp. nov.</tp:taxon-status><xref ref-type="fig" rid="F1">Figs 1c, d</xref><xref ref-type="fig" rid="F3">, 3</xref></tp:nomenclature><tp:treatment-sec sec-type="diagnosis" id="SECID0E64AI"><title>Diagnosis.</title><p><italic><tp:taxon-name><tp:taxon-name-part taxon-name-part-type="genus" reg="Entoloma">E.</tp:taxon-name-part><tp:taxon-name-part taxon-name-part-type="species" reg="griseocarpum">griseocarpum</tp:taxon-name-part></tp:taxon-name></italic> is characterised by the greyish-brown pileus, large basidiospores (12.5–15.5 × 7.5–9 µm) and broadly clavate, ovoid to lageniform cheilocystidia.</p></tp:treatment-sec><tp:treatment-sec sec-type="material" id="SECID0EQ5AI"><title>Type.</title><p>CHINA. TIBET: Linzhi, Lulang, <named-content xmlns:xlink="http://www.w3.org/1999/xlink" content-type="dwc:verbatimCoordinates" xlink:type="simple"><named-content content-type="geo-json" specific-use="{&#34;type&#34;:&#34;Point&#34;,&#34;coordinates&#34;:[95.316667,30.566667]}" id="NCID0EZ5AI" xlink:type="simple">29°94'N, 94°79'E</named-content></named-content>, elevation ca. 3800 m, 18 September 2014, He X.L. (<abbrev xmlns:xlink="http://www.w3.org/1999/xlink" xlink:title="Mycological Herbarium of Soil and Fertilizer Institute, Sichuan Academy of Agricultural Sciences" id="ABBRID0E55AI" xlink:type="simple">SAAS</abbrev> 1328, holotype).</p></tp:treatment-sec><tp:treatment-sec sec-type="etymology" id="SECID0EC6AI"><title>Etymology.</title><p><italic>griseocarpum</italic>, refers to the greyish-brown coloured basidiomes.</p></tp:treatment-sec><tp:treatment-sec sec-type="description" id="SECID0ES6AI"><title>Description.</title><p>Pileus 5–20 mm broad, hemispherical, convex, bluntly conic to broadly campanulate, dry, not hygrophanous, greyish-brown to brown (4D3–4E3), densely covered by suberect hispid or minutely squamulose overall, denser in centre; fibrils dark grey, pale grey brownish or concolorous with pileal surface (4D2–4D3), striate from entire margin to near centre. Lamellae sinuate with short decurrent tooth, ventricose, distant, moderately thick, up to 3 mm broad, with two tiers of lamellulae, dark grey to brownish-grey, with entire and concolorous edges. Stipe 20–50 × 0.7–1.5 mm, cylindrical, equal, dry, concolorous with pileus, densely covered with pale yellow brownish flocculose hairs, hollow, with a dirty yellowish to pale yellow brownish strigose base. Context thin, concolorous with pileus. Odour and taste not distinctive.</p><p>Basidiospores 12.5–15.5 (–17) × (6.5–) 7.5–9 (–9.5) µm (<italic>x</italic> = 13.8 ± 0.3 × 8.3 ± 0.3 µm), Q = 1.60–1.94 (<bold><italic>Q</italic></bold> = 1.71 ± 0.02), heterodiametric, strongly angled in profile and face view with 6–10 facets, appearing nodulose, pale yellow brownish, thick-walled. Basidia 35–55 × 11–13 (–15) µm, subclavate to clavate, 4-spored. Aborted basidia scattered in the hymenium, filled with dark brown amorphous cytoplasmic pigment. Lamellar trama dark brown, composed of parallel, cylindrical, heavily encrusted and thin-walled elements. Lamellar edges sterile. Cheilocystidia 23–50 × (10–) 12 20 µm, broadly clavate, ovoid to lageniform; with brownish, intracellular pigment, slightly thick-walled. Pileipellis a trichoderm composed of yellow brown, suberect and multiseptate hyphae, walls heavily encrusted with brown pigment; terminal cells 35–105 × 8–27 µm, cylindrical, subclavate or bullet-shaped, thin to moderately thick-walled; subpellis composed of cylindrical encrusted hyphae, up to 25 µm diam. Stipitipellis composed of yellow-brown encrusted hyphae; terminal cells 40–80 × 4–10 µm, slender cylindrical with obtuse apex, thin-walled, sparsely encrusted with pale yellowish-brown pigment. Oleiferous hyphae absent. Clamp connections absent.</p></tp:treatment-sec><tp:treatment-sec sec-type="habitat" id="SECID0E56AI"><title>Habitat.</title><p>Scattered on soil amongst decaying litter in mixed conifer-broadleaf forest dominated by <italic><tp:taxon-name><tp:taxon-name-part taxon-name-part-type="genus" reg="Quercus">Quercus</tp:taxon-name-part></tp:taxon-name></italic>, <italic><tp:taxon-name><tp:taxon-name-part taxon-name-part-type="genus" reg="Betula">Betula</tp:taxon-name-part></tp:taxon-name></italic>, <italic><tp:taxon-name><tp:taxon-name-part taxon-name-part-type="genus" reg="Rhododendron">Rhododendron</tp:taxon-name-part></tp:taxon-name></italic> and <italic><tp:taxon-name><tp:taxon-name-part taxon-name-part-type="genus" reg="Abies">Abies</tp:taxon-name-part></tp:taxon-name></italic>.</p></tp:treatment-sec><tp:treatment-sec sec-type="Additional collections examined" id="SECID0EABBI"><title>Additional collections examined.</title><p>CHINA. TIBET: Linzhi, Lulang, <named-content xmlns:xlink="http://www.w3.org/1999/xlink" content-type="dwc:verbatimCoordinates" xlink:type="simple"><named-content content-type="geo-json" specific-use="{&#34;type&#34;:&#34;Point&#34;,&#34;coordinates&#34;:[95.316667,30.566667]}" id="NCID0EJBBI" xlink:type="simple">29°94'N, 94°79'E</named-content></named-content>, elevation ca. 3800 m, 18 September 2014, He X.L. (<abbrev xmlns:xlink="http://www.w3.org/1999/xlink" xlink:title="Mycological Herbarium of Soil and Fertilizer Institute, Sichuan Academy of Agricultural Sciences" id="ABBRID0EOBBI" xlink:type="simple">SAAS</abbrev> 1230, <abbrev xmlns:xlink="http://www.w3.org/1999/xlink" xlink:title="Mycological Herbarium of Soil and Fertilizer Institute, Sichuan Academy of Agricultural Sciences" id="ABBRID0ESBBI" xlink:type="simple">SAAS</abbrev> 1657, <abbrev xmlns:xlink="http://www.w3.org/1999/xlink" xlink:title="Mycological Herbarium of Soil and Fertilizer Institute, Sichuan Academy of Agricultural Sciences" id="ABBRID0EWBBI" xlink:type="simple">SAAS</abbrev> 1751, <abbrev xmlns:xlink="http://www.w3.org/1999/xlink" xlink:title="Mycological Herbarium of Soil and Fertilizer Institute, Sichuan Academy of Agricultural Sciences" id="ABBRID0E1BBI" xlink:type="simple">SAAS</abbrev> 1871). SICHUAN PROV.: Jiuzhaigou, <named-content xmlns:xlink="http://www.w3.org/1999/xlink" content-type="dwc:verbatimCoordinates" xlink:type="simple"><named-content content-type="geo-json" specific-use="{&#34;type&#34;:&#34;Point&#34;,&#34;coordinates&#34;:[103.983333,33.466667]}" id="NCID0EBCBI" xlink:type="simple">33°28'N, 103°59'E</named-content></named-content>, elevation ca. 3000 m, 20 July 2013, He X.L. (<abbrev xmlns:xlink="http://www.w3.org/1999/xlink" xlink:title="Mycological Herbarium of Soil and Fertilizer Institute, Sichuan Academy of Agricultural Sciences" id="ABBRID0EGCBI" xlink:type="simple">SAAS</abbrev> 951).</p></tp:treatment-sec><tp:treatment-sec sec-type="comments" id="SECID0EKCBI"><title>Comments.</title><p>The greyish-brown pileus covered by suberect hispid or minutely squamulose, the brown external encrustations on pileipellis and stipitipellis and the cylindrical terminal cells of pileipellis and stipitipellis indicate <italic><tp:taxon-name><tp:taxon-name-part taxon-name-part-type="genus" reg="Entoloma">E.</tp:taxon-name-part><tp:taxon-name-part taxon-name-part-type="species" reg="griseocarpum">griseocarpum</tp:taxon-name-part></tp:taxon-name></italic> belongs to the sect. <tp:taxon-name><tp:taxon-name-part taxon-name-part-type="section" reg="Dysthales">Dysthales</tp:taxon-name-part></tp:taxon-name>. It is very similar to <italic><tp:taxon-name><tp:taxon-name-part taxon-name-part-type="genus" reg="Entoloma">E.</tp:taxon-name-part><tp:taxon-name-part taxon-name-part-type="species" reg="albostrigosum">albostrigosum</tp:taxon-name-part></tp:taxon-name></italic> (Largent &amp; Abell-Davis) Blanco-Dios and <italic><tp:taxon-name><tp:taxon-name-part taxon-name-part-type="genus" reg="Entoloma">E.</tp:taxon-name-part><tp:taxon-name-part taxon-name-part-type="species" reg="lasium">lasium</tp:taxon-name-part></tp:taxon-name></italic> (Berk. &amp; Broome) Noordel. &amp; Co-David (<xref ref-type="bibr" rid="B19">Largent et al. 2011</xref>). However, <italic><tp:taxon-name><tp:taxon-name-part taxon-name-part-type="genus" reg="Entoloma">E.</tp:taxon-name-part><tp:taxon-name-part taxon-name-part-type="species" reg="albostrigosum">albostrigosum</tp:taxon-name-part></tp:taxon-name></italic> is distinguished by the white strigose base and <italic><tp:taxon-name><tp:taxon-name-part taxon-name-part-type="genus" reg="Entoloma">E.</tp:taxon-name-part><tp:taxon-name-part taxon-name-part-type="species" reg="lasium">lasium</tp:taxon-name-part></tp:taxon-name></italic> differs by the smaller basidiospores (8.9–14.5 × 5.1–8.7 μm, <xref ref-type="bibr" rid="B19">Largent et al. 2011</xref>). In addition, the two species are distant from <italic><tp:taxon-name><tp:taxon-name-part taxon-name-part-type="genus" reg="Entoloma">E.</tp:taxon-name-part><tp:taxon-name-part taxon-name-part-type="species" reg="griseocarpum">griseocarpum</tp:taxon-name-part></tp:taxon-name></italic> following phylogenetic analysis. <italic><tp:taxon-name><tp:taxon-name-part taxon-name-part-type="genus" reg="Entoloma">E.</tp:taxon-name-part><tp:taxon-name-part taxon-name-part-type="species" reg="puertoricense">puertoricense</tp:taxon-name-part></tp:taxon-name></italic> Blanco-Dios (as <italic><tp:taxon-name><tp:taxon-name-part taxon-name-part-type="genus" reg="Pouzarella">P.</tp:taxon-name-part><tp:taxon-name-part taxon-name-part-type="species" reg="caribaea">caribaea</tp:taxon-name-part></tp:taxon-name></italic> T.J. Baroni &amp; B. Ortiz in <xref ref-type="bibr" rid="B3">Baroni and Ortiz 2002</xref>) resembles <italic><tp:taxon-name><tp:taxon-name-part taxon-name-part-type="genus" reg="Entoloma">E.</tp:taxon-name-part><tp:taxon-name-part taxon-name-part-type="species" reg="griseocarpum">griseocarpum</tp:taxon-name-part></tp:taxon-name></italic> by the brownish-grey coloured basidiomes but is separated by its broader basidiospores (12.5–16.5 × 8.3–11.3 μm, Q = 1.26–1.65, <xref ref-type="bibr" rid="B3">Baroni and Ortiz 2002</xref>). Moreover, <italic><tp:taxon-name><tp:taxon-name-part taxon-name-part-type="genus" reg="Entoloma">E.</tp:taxon-name-part><tp:taxon-name-part taxon-name-part-type="species" reg="puertoricense">puertoricense</tp:taxon-name-part></tp:taxon-name></italic> was discovered in a tropical habitat in Puerto Rico (<xref ref-type="bibr" rid="B3">Baroni and Ortiz 2002</xref>). The similar <italic><tp:taxon-name><tp:taxon-name-part taxon-name-part-type="genus" reg="Entoloma">E.</tp:taxon-name-part><tp:taxon-name-part taxon-name-part-type="species" reg="japonicum">japonicum</tp:taxon-name-part></tp:taxon-name></italic> (Hongo) Hongo, described from Japan, is also reminiscent of <italic><tp:taxon-name><tp:taxon-name-part taxon-name-part-type="genus" reg="Entoloma">E.</tp:taxon-name-part><tp:taxon-name-part taxon-name-part-type="species" reg="griseocarpum">griseocarpum</tp:taxon-name-part></tp:taxon-name></italic> in the brownish pileus but is distinguished by the much larger basidiospores (15–18.5 × 9–10.5 μm, <xref ref-type="bibr" rid="B10">Hongo 1959</xref>). The well-known <italic><tp:taxon-name><tp:taxon-name-part taxon-name-part-type="genus" reg="Entoloma">E.</tp:taxon-name-part><tp:taxon-name-part taxon-name-part-type="species" reg="dysthales">dysthales</tp:taxon-name-part></tp:taxon-name></italic> (Peck) Sacc. also differs by the larger basidiospores (14–20 × 7.5–10 µm, <xref ref-type="bibr" rid="B22">Mazzer 1976</xref>). <italic><tp:taxon-name><tp:taxon-name-part taxon-name-part-type="genus" reg="Entoloma">E.</tp:taxon-name-part><tp:taxon-name-part taxon-name-part-type="species" reg="fulvolanatum">fulvolanatum</tp:taxon-name-part></tp:taxon-name></italic> (Berk. &amp; Broome) Blanco-Dios from Sri Lanka is not only separated by its type locality but also by the narrower basidiospores measuring 12–16 × 7–8 μm (<xref ref-type="bibr" rid="B22">Mazzer 1976</xref>). Two species in subgen. <tp:taxon-name><tp:taxon-name-part taxon-name-part-type="genus" reg="Entoloma"/><tp:taxon-name-part taxon-name-part-type="subgenus" reg="Pouzarella">Pouzarella</tp:taxon-name-part></tp:taxon-name>, recently described from geographically neighbouring India, viz. <italic><tp:taxon-name><tp:taxon-name-part taxon-name-part-type="genus" reg="Entoloma">E.</tp:taxon-name-part><tp:taxon-name-part taxon-name-part-type="species" reg="peechiense">peechiense</tp:taxon-name-part></tp:taxon-name></italic> K. N. A. Raj &amp; Manim. and <italic><tp:taxon-name><tp:taxon-name-part taxon-name-part-type="genus" reg="Entoloma">E.</tp:taxon-name-part><tp:taxon-name-part taxon-name-part-type="species" reg="silvanum">silvanum</tp:taxon-name-part></tp:taxon-name></italic> K. N. A. Raj &amp; Manim., have somewhat similar basidiomes as compared to <italic><tp:taxon-name><tp:taxon-name-part taxon-name-part-type="genus" reg="Entoloma">E.</tp:taxon-name-part><tp:taxon-name-part taxon-name-part-type="species" reg="griseocarpum">griseocarpum</tp:taxon-name-part></tp:taxon-name></italic>; however, their ITS and LSU sequences are distinctly different (<xref ref-type="bibr" rid="B31">Raj and Manimohan 2017</xref>). The third Indian species <italic><tp:taxon-name><tp:taxon-name-part taxon-name-part-type="genus" reg="Entoloma">E.</tp:taxon-name-part><tp:taxon-name-part taxon-name-part-type="species" reg="lomapadum">lomapadum</tp:taxon-name-part></tp:taxon-name></italic> Manim., Joseph &amp; Leelav. is readily recognised by the much smaller basidiospores measuring 11–13 × 6–9 μm (<xref ref-type="bibr" rid="B20">Manimohan et al. 1995</xref>). There were four other species in subgen. <tp:taxon-name><tp:taxon-name-part taxon-name-part-type="genus" reg="Entoloma"/><tp:taxon-name-part taxon-name-part-type="subgenus" reg="Pouzarella">Pouzarella</tp:taxon-name-part></tp:taxon-name> which showed some similarities to <italic><tp:taxon-name><tp:taxon-name-part taxon-name-part-type="genus" reg="Entoloma">E.</tp:taxon-name-part><tp:taxon-name-part taxon-name-part-type="species" reg="griseocarpum">griseocarpum</tp:taxon-name-part></tp:taxon-name></italic>. <italic><tp:taxon-name><tp:taxon-name-part taxon-name-part-type="genus" reg="Entoloma">E.</tp:taxon-name-part><tp:taxon-name-part taxon-name-part-type="species" reg="fibrillosipes">fibrillosipes</tp:taxon-name-part></tp:taxon-name></italic> (Murrill) Noordel. &amp; Co-David is distinguished by the much larger basidiospores (17–22 × 7.5–10 μm, <xref ref-type="bibr" rid="B22">Mazzer 1976</xref>). <italic><tp:taxon-name><tp:taxon-name-part taxon-name-part-type="genus" reg="Entoloma">E.</tp:taxon-name-part><tp:taxon-name-part taxon-name-part-type="species" reg="subdeceptivum">subdeceptivum</tp:taxon-name-part></tp:taxon-name></italic> Courtec. and <italic><tp:taxon-name><tp:taxon-name-part taxon-name-part-type="genus" reg="Entoloma">E.</tp:taxon-name-part><tp:taxon-name-part taxon-name-part-type="species" reg="rotula">rotula</tp:taxon-name-part></tp:taxon-name></italic> (Romagn.) Noordel. &amp; Co-David are lignicolous (<xref ref-type="bibr" rid="B22">Mazzer 1976</xref>). <italic><tp:taxon-name><tp:taxon-name-part taxon-name-part-type="genus" reg="Entoloma">E.</tp:taxon-name-part><tp:taxon-name-part taxon-name-part-type="species" reg="homomorphum">homomorphum</tp:taxon-name-part></tp:taxon-name></italic> (Romagn.) Singer differs by the larger basidiospores (15–19 × 9–11.5 μm, <xref ref-type="bibr" rid="B22">Mazzer 1976</xref>).</p><fig id="F3" position="float" orientation="portrait"><label>Figure 3.</label><caption><p>Microscopic structures of <italic><tp:taxon-name><tp:taxon-name-part taxon-name-part-type="genus" reg="Entoloma">E.</tp:taxon-name-part><tp:taxon-name-part taxon-name-part-type="species" reg="griseocarpum">griseocarpum</tp:taxon-name-part></tp:taxon-name></italic> (drawn from the holotype). <bold>a</bold> Basidiospores <bold>b</bold> Cheilocystidia <bold>c</bold> Pileipellis.</p></caption><graphic xmlns:xlink="http://www.w3.org/1999/xlink" xlink:href="mycokeys-44-001-g003.jpg" position="float" orientation="portrait" xlink:type="simple" id="oo_250764.jpg"/></fig></tp:treatment-sec><tp:treatment-sec><!--Section generated to contain objects referenced in tp:taxon-treatment.--><fig id="F1" position="float" orientation="portrait"><label>Figure 1.</label><caption><p>Basidiomata of the new species. <bold>a, b</bold><italic><tp:taxon-name><tp:taxon-name-part taxon-name-part-type="genus" reg="Entoloma">E.</tp:taxon-name-part><tp:taxon-name-part taxon-name-part-type="species" reg="erectoides">erectoides</tp:taxon-name-part></tp:taxon-name></italic> (<abbrev xmlns:xlink="http://www.w3.org/1999/xlink" xlink:title="Mycological Herbarium of Soil and Fertilizer Institute, Sichuan Academy of Agricultural Sciences" id="ABBRID0E3SAI" xlink:type="simple">SAAS</abbrev> 1361, <abbrev xmlns:xlink="http://www.w3.org/1999/xlink" xlink:title="Mycological Herbarium of Soil and Fertilizer Institute, Sichuan Academy of Agricultural Sciences" id="ABBRID0EATAI" xlink:type="simple">SAAS</abbrev> 1232) <bold>c, d</bold><italic><tp:taxon-name><tp:taxon-name-part taxon-name-part-type="genus" reg="Entoloma">E.</tp:taxon-name-part><tp:taxon-name-part taxon-name-part-type="species" reg="griseocarpum">griseocarpum</tp:taxon-name-part></tp:taxon-name></italic> (<abbrev xmlns:xlink="http://www.w3.org/1999/xlink" xlink:title="Mycological Herbarium of Soil and Fertilizer Institute, Sichuan Academy of Agricultural Sciences" id="ABBRID0ERTAI" xlink:type="simple">SAAS</abbrev> 951, <abbrev xmlns:xlink="http://www.w3.org/1999/xlink" xlink:title="Mycological Herbarium of Soil and Fertilizer Institute, Sichuan Academy of Agricultural Sciences" id="ABBRID0EVTAI" xlink:type="simple">SAAS</abbrev> 1328) <bold>e, f</bold><italic><tp:taxon-name><tp:taxon-name-part taxon-name-part-type="genus" reg="Entoloma">E.</tp:taxon-name-part><tp:taxon-name-part taxon-name-part-type="species" reg="rubropilosum">rubropilosum</tp:taxon-name-part></tp:taxon-name></italic> (<abbrev xmlns:xlink="http://www.w3.org/1999/xlink" xlink:title="Mycological Herbarium of Soil and Fertilizer Institute, Sichuan Academy of Agricultural Sciences" id="ABBRID0EGUAI" xlink:type="simple">SAAS</abbrev> 406, <abbrev xmlns:xlink="http://www.w3.org/1999/xlink" xlink:title="Mycological Herbarium of Soil and Fertilizer Institute, Sichuan Academy of Agricultural Sciences" id="ABBRID0EKUAI" xlink:type="simple">SAAS</abbrev> 1112).</p></caption><graphic xmlns:xlink="http://www.w3.org/1999/xlink" xlink:href="mycokeys-44-001-g001.jpg" position="float" orientation="portrait" xlink:type="simple" id="oo_250761.jpg"/></fig></tp:treatment-sec><ref-list><ref id="B19"><mixed-citation xmlns:xlink="http://www.w3.org/1999/xlink" xlink:type="simple"><person-group><name name-style="western"><surname>Largent</surname><given-names>DL</given-names></name><name name-style="western"><surname>Bergemann</surname><given-names>SE</given-names></name><name name-style="western"><surname>Cummings</surname><given-names>GA</given-names></name><name name-style="western"><surname>Ryan</surname><given-names>KL</given-names></name><name name-style="western"><surname>Abell-Davis</surname><given-names>SE</given-names></name><name name-style="western"><surname>Moore</surname><given-names>S</given-names></name></person-group> (<year>2011</year>) <italic><tp:taxon-name><tp:taxon-name-part taxon-name-part-type="genus">Pouzarella</tp:taxon-name-part></tp:taxon-name></italic> (<tp:taxon-name><tp:taxon-name-part taxon-name-part-type="order">Agaricales</tp:taxon-name-part></tp:taxon-name>, <tp:taxon-name><tp:taxon-name-part taxon-name-part-type="family">Entolomataceae</tp:taxon-name-part></tp:taxon-name>) species from New South Wales (Barrington Tops National Park) and northeastern Queensland, Australia. Mycotaxon 117: 435–483. <ext-link xlink:type="simple" ext-link-type="doi" xlink:href="10.5248/117.435">https://doi.org/10.5248/117.435</ext-link></mixed-citation></ref><ref id="B3"><mixed-citation xmlns:xlink="http://www.w3.org/1999/xlink" xlink:type="simple"><person-group><name name-style="western"><surname>Baroni</surname><given-names>TJ</given-names></name><name name-style="western"><surname>Ortiz</surname><given-names>B</given-names></name></person-group> (<year>2002</year>) <article-title>New species of <italic><tp:taxon-name><tp:taxon-name-part taxon-name-part-type="genus">Oudemansiella</tp:taxon-name-part></tp:taxon-name></italic> and <italic><tp:taxon-name><tp:taxon-name-part taxon-name-part-type="genus">Pouzarella</tp:taxon-name-part></tp:taxon-name></italic> (<tp:taxon-name><tp:taxon-name-part taxon-name-part-type="class">Basidiomycetes</tp:taxon-name-part></tp:taxon-name>: <tp:taxon-name><tp:taxon-name-part taxon-name-part-type="order">Agaricales</tp:taxon-name-part></tp:taxon-name>) from Puerto Rico.</article-title><source>Mycotaxon</source><volume>82</volume>: <fpage>269</fpage>–<lpage>279</lpage>.</mixed-citation></ref><ref id="B10"><mixed-citation xmlns:xlink="http://www.w3.org/1999/xlink" xlink:type="simple"><person-group><name name-style="western"><surname>Hongo</surname><given-names>T</given-names></name></person-group> (<year>1959</year>) <article-title>Notes on Japanese larger fungi.</article-title><source>Journal of Japanese Botany</source><volume>34</volume>: <fpage>239</fpage>–<lpage>246</lpage>.</mixed-citation></ref><ref id="B22"><mixed-citation xmlns:xlink="http://www.w3.org/1999/xlink" xlink:type="simple"><person-group><name name-style="western"><surname>Mazzer</surname><given-names>SJ</given-names></name></person-group> (<year>1976</year>) <article-title>A monographic study of the genus <italic><tp:taxon-name><tp:taxon-name-part taxon-name-part-type="genus">Pouzarella</tp:taxon-name-part></tp:taxon-name></italic>.</article-title><source>Bibliotheca Mycologica</source><volume>46</volume>: <fpage>1</fpage>–<lpage>134</lpage>.</mixed-citation></ref><ref id="B31"><mixed-citation xmlns:xlink="http://www.w3.org/1999/xlink" xlink:type="simple"><person-group><name name-style="western"><surname>Raj</surname><given-names>KNA</given-names></name><name name-style="western"><surname>Manimohan</surname><given-names>P</given-names></name></person-group> (<year>2017</year>) <article-title>Four new species of <tp:taxon-name><tp:taxon-name-part taxon-name-part-type="genus">Entoloma</tp:taxon-name-part><tp:taxon-name-part taxon-name-part-type="infraspecific-rank">subgenus</tp:taxon-name-part><tp:taxon-name-part taxon-name-part-type="subgenus">Pouzarella</tp:taxon-name-part></tp:taxon-name> from India.</article-title><source>Phytotaxa</source><volume>307</volume>: <fpage>101</fpage>–<lpage>112</lpage>. <ext-link xlink:type="simple" ext-link-type="doi" xlink:href="10.11646/phytotaxa.307.2.1">https://doi.org/10.11646/phytotaxa.307.2.1</ext-link></mixed-citation></ref><ref id="B20"><mixed-citation xmlns:xlink="http://www.w3.org/1999/xlink" xlink:type="simple"><person-group><name name-style="western"><surname>Manimohan</surname><given-names>P</given-names></name><name name-style="western"><surname>Joseph</surname><given-names>AV</given-names></name><name name-style="western"><surname>Leelavathy</surname><given-names>KM</given-names></name></person-group> (<year>1995</year>) <article-title>The genus <italic><tp:taxon-name><tp:taxon-name-part taxon-name-part-type="genus">Entoloma</tp:taxon-name-part></tp:taxon-name></italic> in Kerala State, India.</article-title><source>Mycological Research</source><volume>99</volume>: <fpage>1083</fpage>–<lpage>1097</lpage>. <ext-link xlink:type="simple" ext-link-type="doi" xlink:href="10.1016/S0953-7562(09)80777-6">https://doi.org/10.1016/S0953-7562(09)80777-6</ext-link></mixed-citation></ref></ref-list></tp:taxon-treatment>
