# Supplementary material for: Three new species of EntolomasubgenusPouzarella from China based on morphological and molecular data
Source: MycoKeys. 2018 Dec 13;(44):1–18. doi: 10.3897/mycokeys.44.24998 (PMC6302069; doi:10.3897/mycokeys.44.24998)
Supplement: XML Treatment for Entoloma rubropilosum [file mycokeys.44.24998-treatment3.xml]

<!DOCTYPE tp:taxon-treatment
  PUBLIC "-//TaxonX//DTD Taxonomic Treatment Publishing DTD v0 20100105//EN" "tax-treatment-NSO.dtd">
<tp:taxon-treatment xmlns:tp="http://www.plazi.org/taxpub"><tp:treatment-meta><kwd-group><label>Taxon classification</label><kwd><named-content xmlns:xlink="http://www.w3.org/1999/xlink" content-type="kingdom">Fungi</named-content></kwd><kwd><named-content xmlns:xlink="http://www.w3.org/1999/xlink" content-type="order">Agaricales</named-content></kwd><kwd><named-content xmlns:xlink="http://www.w3.org/1999/xlink" content-type="family">Entolomataceae</named-content></kwd></kwd-group><mixed-citation publication-type="journal"><person-group><name><surname>He</surname><given-names>Xiao-Lan</given-names></name><name><surname>Horak</surname><given-names>Egon</given-names></name><name><surname>Wang</surname><given-names>Di</given-names></name><name><surname>Peng</surname><given-names>Wei-Hong</given-names></name><name><surname>Gan</surname><given-names>Bing-Cheng</given-names></name></person-group><article-title>Three new species of <tp:taxon-name><tp:taxon-name-part taxon-name-part-type="genus" reg="Entoloma">Entoloma</tp:taxon-name-part><tp:taxon-name-part taxon-name-part-type="infraspecific-rank">subgenus</tp:taxon-name-part><tp:taxon-name-part taxon-name-part-type="subgenus" reg="Pouzarella">Pouzarella</tp:taxon-name-part></tp:taxon-name> from China based on morphological and molecular data</article-title><source>MycoKeys</source><day>13</day><month>12</month><year>2018</year><volume>2018</volume><issue>44</issue><fpage>1</fpage><lpage>18</lpage><pub-id pub-id-type="doi">10.3897/mycokeys.44.24998</pub-id></mixed-citation></tp:treatment-meta><tp:nomenclature><tp:taxon-name>
            <tp:taxon-name-part taxon-name-part-type="genus" reg="Entoloma">Entoloma</tp:taxon-name-part>
            <tp:taxon-name-part taxon-name-part-type="species" reg="rubropilosum">rubropilosum</tp:taxon-name-part>
            <object-id xmlns:xlink="http://www.w3.org/1999/xlink" content-type="mycobank" xlink:type="simple">828699</object-id>
          </tp:taxon-name><tp:taxon-authority>Xiao L. He &amp; E. Horak</tp:taxon-authority><tp:taxon-status xmlns:xlink="http://www.w3.org/1999/xlink" xlink:type="simple">sp. nov.</tp:taxon-status><xref ref-type="fig" rid="F1">Figs 1e, f</xref><xref ref-type="fig" rid="F4">, 4</xref></tp:nomenclature><tp:treatment-sec sec-type="diagnosis" id="SECID0EPPBI"><title>Diagnosis.</title><p><italic><tp:taxon-name><tp:taxon-name-part taxon-name-part-type="genus" reg="Entoloma">E.</tp:taxon-name-part><tp:taxon-name-part taxon-name-part-type="species" reg="rubropilosum">rubropilosum</tp:taxon-name-part></tp:taxon-name></italic> is distinct due to its reddish-brown coloured pileus and stipe, large basidiospores (13–17 × 7.5–9.5 µm), broadly clavate cheilocystidia, distinctive thick-walled setiform caulocystidia and terminal cells of the pileipellis hyphae.</p></tp:treatment-sec><tp:treatment-sec sec-type="material" id="SECID0EAQBI"><title>Type.</title><p>CHINA: SICHUAN PROV.: Yajiang County, Gexigou National Nature Reserve, <named-content xmlns:xlink="http://www.w3.org/1999/xlink" content-type="dwc:verbatimCoordinates" xlink:type="simple"><named-content content-type="geo-json" specific-use="{&#34;type&#34;:&#34;Point&#34;,&#34;coordinates&#34;:[100.833333,29.550000]}" id="NCID0EJQBI" xlink:type="simple">29°33'N, 100°50'E</named-content></named-content>, elevation ca. 2950 m, 24 July 2013, He X.L. (<abbrev xmlns:xlink="http://www.w3.org/1999/xlink" xlink:title="Mycological Herbarium of Soil and Fertilizer Institute, Sichuan Academy of Agricultural Sciences" id="ABBRID0EOQBI" xlink:type="simple">SAAS</abbrev> 406, holotype).</p></tp:treatment-sec><tp:treatment-sec sec-type="etymology" id="SECID0ESQBI"><title>Etymology.</title><p><italic>Rubropilosum</italic>, refers to the reddish coloured fibrils on the pileus.</p></tp:treatment-sec><tp:treatment-sec sec-type="description" id="SECID0E6QBI"><title>Description.</title><p>Pileus 7–20 mm broad, conical-convex, truncate conical to broadly campanulate, dark reddish-brown (8D2–8D3) at first, becoming greyish-orange to pale beige brownish (5B2–5C2), dry, slightly hygrophanous, densely covered by reddish-brown erect or suberect squamules and fibrils; fibrils much denser at disc, margin not striate or very slightly striate only. Lamellae adnate to sinuate, ventricose, up to 2.5 mm wide, relatively thick, with two tiers of lamellulae, brownish-pink when mature, with concolorous and entire edges. Stipe 40–73 × 0.8–2 mm, central, cylindrical, hollow, densely covered with rust reddish hairs or fibrils, very dark brown strigose at base. Odour and taste not distinctive.</p><p>Basidiospores (12.5–) 13–17 × 7.5–9.5 µm (<italic>x</italic> = 15.2 ± 0.5 × 8.5 ± 0.3 µm), Q = 1.53–1.98 (<bold><italic>Q</italic></bold> = 1.76 ± 0.02), heterodiametrical, with 6–8 facets in profile and face views, sometimes multi-angled to nodulose, pale brownish, thick-walled. Basidia (32–) 38–45 (–50) × 12–16 µm, clavate, 4-spored. Aborted basidia inconspicuous. Lamellar edges sterile. Cheilocystidia 25–50 × 12–18 µm, broadly clavate, with faintly pale brownish, intracellular pigment, slightly thick-walled. Pleurocystidia absent. Pileipellis a trichoderm composed of brown hyphae; terminal cells 23–110 × 6–18 µm (diameter was measured at the base), slender setiform, gradually tapering towards subacute apex, sometimes subfusoid to somewhat bullet-shaped, thick-walled, with intraparietal and intracellular brown pigment; subpellis composed of cylindrical, relatively thin-walled hyphae, encrusted with yellow-brown pigment. Stipitipellis composed of loosely entangled, rather slender hyphae; terminal cells 45–120 × 5–11 µm (diameter was measured at the base), distinctly setiform with obtuse or subacute apex, thick-walled, with intraparietal and intracellular brown pigment. Oleiferous hyphae absent. Clamp connections absent.</p></tp:treatment-sec><tp:treatment-sec sec-type="habitat" id="SECID0ELRBI"><title>Habitat.</title><p>Scattered on soil amongst decaying litter in broadleaf forest dominated by <italic><tp:taxon-name><tp:taxon-name-part taxon-name-part-type="genus" reg="Quercus">Quercus</tp:taxon-name-part></tp:taxon-name></italic> or in mixed forest with <italic><tp:taxon-name><tp:taxon-name-part taxon-name-part-type="genus" reg="Quercus">Quercus</tp:taxon-name-part></tp:taxon-name></italic>, <italic><tp:taxon-name><tp:taxon-name-part taxon-name-part-type="genus" reg="Betula">Betula</tp:taxon-name-part></tp:taxon-name></italic>, <italic><tp:taxon-name><tp:taxon-name-part taxon-name-part-type="genus" reg="Rhododendron">Rhododendron</tp:taxon-name-part></tp:taxon-name></italic> and <italic><tp:taxon-name><tp:taxon-name-part taxon-name-part-type="genus" reg="Abies">Abies</tp:taxon-name-part></tp:taxon-name></italic>, also on soil in bamboo forest.</p></tp:treatment-sec><tp:treatment-sec sec-type="Additional collections examined" id="SECID0EUSBI"><title>Additional collections examined.</title><p>CHINA. SICHUAN PROV.: Yajiang County, Gexigou National Nature Reserve, <named-content xmlns:xlink="http://www.w3.org/1999/xlink" content-type="dwc:verbatimCoordinates" xlink:type="simple"><named-content content-type="geo-json" specific-use="{&#34;type&#34;:&#34;Point&#34;,&#34;coordinates&#34;:[100.833333,29.550000]}" id="NCID0E4SBI" xlink:type="simple">29°33'N, 100°50'E</named-content></named-content>, elevation ca. 2950 m, 24 July 2013, He X.L. (<abbrev xmlns:xlink="http://www.w3.org/1999/xlink" xlink:title="Mycological Herbarium of Soil and Fertilizer Institute, Sichuan Academy of Agricultural Sciences" id="ABBRID0ECTBI" xlink:type="simple">SAAS</abbrev> 765); 24 July 2013, He X.L. (<abbrev xmlns:xlink="http://www.w3.org/1999/xlink" xlink:title="Mycological Herbarium of Soil and Fertilizer Institute, Sichuan Academy of Agricultural Sciences" id="ABBRID0EGTBI" xlink:type="simple">SAAS</abbrev> 706); 3 August 2014, He X.L. (<abbrev xmlns:xlink="http://www.w3.org/1999/xlink" xlink:title="Mycological Herbarium of Soil and Fertilizer Institute, Sichuan Academy of Agricultural Sciences" id="ABBRID0EKTBI" xlink:type="simple">SAAS</abbrev> 1488, <abbrev xmlns:xlink="http://www.w3.org/1999/xlink" xlink:title="Mycological Herbarium of Soil and Fertilizer Institute, Sichuan Academy of Agricultural Sciences" id="ABBRID0EOTBI" xlink:type="simple">SAAS</abbrev> 1112, ZT 14179). TIBET: Linzhi, Lulang, <named-content xmlns:xlink="http://www.w3.org/1999/xlink" content-type="dwc:verbatimCoordinates" xlink:type="simple"><named-content content-type="geo-json" specific-use="{&#34;type&#34;:&#34;Point&#34;,&#34;coordinates&#34;:[95.316667,30.566667]}" id="NCID0EVTBI" xlink:type="simple">29°94'N, 94°79'E</named-content></named-content>, elevation ca. 3800 m, 18 September 2014, He X.L. (<abbrev xmlns:xlink="http://www.w3.org/1999/xlink" xlink:title="Mycological Herbarium of Soil and Fertilizer Institute, Sichuan Academy of Agricultural Sciences" id="ABBRID0E1TBI" xlink:type="simple">SAAS</abbrev> 1618, <abbrev xmlns:xlink="http://www.w3.org/1999/xlink" xlink:title="Mycological Herbarium of Soil and Fertilizer Institute, Sichuan Academy of Agricultural Sciences" id="ABBRID0E5TBI" xlink:type="simple">SAAS</abbrev> 1087); Linzhi, Kadinggou, <named-content xmlns:xlink="http://www.w3.org/1999/xlink" content-type="dwc:verbatimCoordinates" xlink:type="simple"><named-content content-type="geo-json" specific-use="{&#34;type&#34;:&#34;Point&#34;,&#34;coordinates&#34;:[93.433333,29.833333]}" id="NCID0EFUBI" xlink:type="simple">29°50'N, 93°26'E</named-content></named-content>, elevation ca. 2950 m, 24 September 2014, He X.L. (<abbrev xmlns:xlink="http://www.w3.org/1999/xlink" xlink:title="Mycological Herbarium of Soil and Fertilizer Institute, Sichuan Academy of Agricultural Sciences" id="ABBRID0EKUBI" xlink:type="simple">SAAS</abbrev> 1456).</p></tp:treatment-sec><tp:treatment-sec sec-type="comments" id="SECID0EOUBI"><title>Comments.</title><p>The setiform terminal cells of pileipellis and stipitipellis place <italic><tp:taxon-name><tp:taxon-name-part taxon-name-part-type="genus" reg="Entoloma">E.</tp:taxon-name-part><tp:taxon-name-part taxon-name-part-type="species" reg="rubropilosum">rubropilosum</tp:taxon-name-part></tp:taxon-name></italic> in sect. <tp:taxon-name><tp:taxon-name-part taxon-name-part-type="section" reg="Pouzarella">Pouzarella</tp:taxon-name-part></tp:taxon-name>. It is readily recognised in the field. A few species of <tp:taxon-name><tp:taxon-name-part taxon-name-part-type="genus" reg="Entoloma">Entoloma</tp:taxon-name-part><tp:taxon-name-part taxon-name-part-type="infraspecific-rank">subgen.</tp:taxon-name-part><tp:taxon-name-part taxon-name-part-type="subgenus" reg="Pouzarella">Pouzarella</tp:taxon-name-part></tp:taxon-name> with reddish-brown fibrils or squamules have been reported in literature (<xref ref-type="bibr" rid="B22">Mazzer 1976</xref>; <xref ref-type="bibr" rid="B2">Baroni et al. 2008</xref>). <italic><tp:taxon-name><tp:taxon-name-part taxon-name-part-type="genus" reg="Entoloma">E.</tp:taxon-name-part><tp:taxon-name-part taxon-name-part-type="species" reg="ferreri">ferreri</tp:taxon-name-part></tp:taxon-name></italic> (T.J. Baroni, Perd.-Sánch. &amp; S.A. Cantrell) Noordel. &amp; Co-David is distinguished by dark blackish stains on the pileus caused from handling and non-setiform pileocystidia and caulocystidia (<xref ref-type="bibr" rid="B2">Baroni et al. 2008</xref>). <italic><tp:taxon-name><tp:taxon-name-part taxon-name-part-type="genus" reg="Entoloma">E.</tp:taxon-name-part><tp:taxon-name-part taxon-name-part-type="species" reg="strigosissimum">strigosissimum</tp:taxon-name-part></tp:taxon-name></italic> (Rea) Noordel. is separated by the larger basidiospores [15–19 (23) × 8.5–10.5 (11.5) µm, <xref ref-type="bibr" rid="B22">Mazzer 1976</xref>]. <italic><tp:taxon-name><tp:taxon-name-part taxon-name-part-type="genus" reg="Entoloma">E.</tp:taxon-name-part><tp:taxon-name-part taxon-name-part-type="species" reg="squamifolium">squamifolium</tp:taxon-name-part></tp:taxon-name></italic> (Murrill) Singer might be confused with <italic><tp:taxon-name><tp:taxon-name-part taxon-name-part-type="genus" reg="Entoloma">E.</tp:taxon-name-part><tp:taxon-name-part taxon-name-part-type="species" reg="rubropilosum">rubropilosum</tp:taxon-name-part></tp:taxon-name></italic> due to the ferruginous hairs on the stipe (<xref ref-type="bibr" rid="B22">Mazzer 1976</xref>). However, <italic><tp:taxon-name><tp:taxon-name-part taxon-name-part-type="genus" reg="Entoloma">E.</tp:taxon-name-part><tp:taxon-name-part taxon-name-part-type="species" reg="rubropilosum">rubropilosum</tp:taxon-name-part></tp:taxon-name></italic> can be distinguished by the setiform pileocystidia and caulocystidia. Furthermore, type of <italic><tp:taxon-name><tp:taxon-name-part taxon-name-part-type="genus" reg="Entoloma">E.</tp:taxon-name-part><tp:taxon-name-part taxon-name-part-type="species" reg="squamifolium">squamifolium</tp:taxon-name-part></tp:taxon-name></italic> was collected in a tropical location. The recently described <italic><tp:taxon-name><tp:taxon-name-part taxon-name-part-type="genus" reg="Entoloma">E.</tp:taxon-name-part><tp:taxon-name-part taxon-name-part-type="species" reg="wayanadense">wayanadense</tp:taxon-name-part></tp:taxon-name></italic> K. N. A. Raj &amp; Manim. from India, also discovered in a tropical area, is similar to <italic><tp:taxon-name><tp:taxon-name-part taxon-name-part-type="genus" reg="Entoloma">E.</tp:taxon-name-part><tp:taxon-name-part taxon-name-part-type="species" reg="rubropilosum">rubropilosum</tp:taxon-name-part></tp:taxon-name></italic> in its greyish-orange pileus with long hairs and the setiform terminal cells of pileipellis, but differs by the absence of cheilocystidia. In addition, the partial ITS sequence (419 bp, KY 643748) of <italic><tp:taxon-name><tp:taxon-name-part taxon-name-part-type="genus" reg="Entoloma">E.</tp:taxon-name-part><tp:taxon-name-part taxon-name-part-type="species" reg="wayanadense">wayanadense</tp:taxon-name-part></tp:taxon-name></italic> is quite different from that of <italic><tp:taxon-name><tp:taxon-name-part taxon-name-part-type="genus" reg="Entoloma">E.</tp:taxon-name-part><tp:taxon-name-part taxon-name-part-type="species" reg="rubropilosum">rubropilosum</tp:taxon-name-part></tp:taxon-name></italic> (<xref ref-type="bibr" rid="B31">Raj and Manimohan 2017</xref>).</p><fig id="F4" position="float" orientation="portrait"><label>Figure 4.</label><caption><p>Microscopic structures of <italic><tp:taxon-name><tp:taxon-name-part taxon-name-part-type="genus" reg="Entoloma">E.</tp:taxon-name-part><tp:taxon-name-part taxon-name-part-type="species" reg="rubropilosum">rubropilosum</tp:taxon-name-part></tp:taxon-name></italic> (drawn from the holotype). <bold>a</bold> Basidiospores <bold>b</bold> Cheilocystidia <bold>c</bold> Pileipellis <bold>d</bold> Stipitipellis.</p></caption><graphic xmlns:xlink="http://www.w3.org/1999/xlink" xlink:href="mycokeys-44-001-g004.jpg" position="float" orientation="portrait" xlink:type="simple" id="oo_250765.jpg"/></fig></tp:treatment-sec><tp:treatment-sec><!--Section generated to contain objects referenced in tp:taxon-treatment.--><fig id="F1" position="float" orientation="portrait"><label>Figure 1.</label><caption><p>Basidiomata of the new species. <bold>a, b</bold><italic><tp:taxon-name><tp:taxon-name-part taxon-name-part-type="genus" reg="Entoloma">E.</tp:taxon-name-part><tp:taxon-name-part taxon-name-part-type="species" reg="erectoides">erectoides</tp:taxon-name-part></tp:taxon-name></italic> (<abbrev xmlns:xlink="http://www.w3.org/1999/xlink" xlink:title="Mycological Herbarium of Soil and Fertilizer Institute, Sichuan Academy of Agricultural Sciences" id="ABBRID0E3SAI" xlink:type="simple">SAAS</abbrev> 1361, <abbrev xmlns:xlink="http://www.w3.org/1999/xlink" xlink:title="Mycological Herbarium of Soil and Fertilizer Institute, Sichuan Academy of Agricultural Sciences" id="ABBRID0EATAI" xlink:type="simple">SAAS</abbrev> 1232) <bold>c, d</bold><italic><tp:taxon-name><tp:taxon-name-part taxon-name-part-type="genus" reg="Entoloma">E.</tp:taxon-name-part><tp:taxon-name-part taxon-name-part-type="species" reg="griseocarpum">griseocarpum</tp:taxon-name-part></tp:taxon-name></italic> (<abbrev xmlns:xlink="http://www.w3.org/1999/xlink" xlink:title="Mycological Herbarium of Soil and Fertilizer Institute, Sichuan Academy of Agricultural Sciences" id="ABBRID0ERTAI" xlink:type="simple">SAAS</abbrev> 951, <abbrev xmlns:xlink="http://www.w3.org/1999/xlink" xlink:title="Mycological Herbarium of Soil and Fertilizer Institute, Sichuan Academy of Agricultural Sciences" id="ABBRID0EVTAI" xlink:type="simple">SAAS</abbrev> 1328) <bold>e, f</bold><italic><tp:taxon-name><tp:taxon-name-part taxon-name-part-type="genus" reg="Entoloma">E.</tp:taxon-name-part><tp:taxon-name-part taxon-name-part-type="species" reg="rubropilosum">rubropilosum</tp:taxon-name-part></tp:taxon-name></italic> (<abbrev xmlns:xlink="http://www.w3.org/1999/xlink" xlink:title="Mycological Herbarium of Soil and Fertilizer Institute, Sichuan Academy of Agricultural Sciences" id="ABBRID0EGUAI" xlink:type="simple">SAAS</abbrev> 406, <abbrev xmlns:xlink="http://www.w3.org/1999/xlink" xlink:title="Mycological Herbarium of Soil and Fertilizer Institute, Sichuan Academy of Agricultural Sciences" id="ABBRID0EKUAI" xlink:type="simple">SAAS</abbrev> 1112).</p></caption><graphic xmlns:xlink="http://www.w3.org/1999/xlink" xlink:href="mycokeys-44-001-g001.jpg" position="float" orientation="portrait" xlink:type="simple" id="oo_250761.jpg"/></fig></tp:treatment-sec><ref-list><ref id="B22"><mixed-citation xmlns:xlink="http://www.w3.org/1999/xlink" xlink:type="simple"><person-group><name name-style="western"><surname>Mazzer</surname><given-names>SJ</given-names></name></person-group> (<year>1976</year>) <article-title>A monographic study of the genus <italic><tp:taxon-name><tp:taxon-name-part taxon-name-part-type="genus">Pouzarella</tp:taxon-name-part></tp:taxon-name></italic>.</article-title><source>Bibliotheca Mycologica</source><volume>46</volume>: <fpage>1</fpage>–<lpage>134</lpage>.</mixed-citation></ref><ref id="B2"><mixed-citation xmlns:xlink="http://www.w3.org/1999/xlink" xlink:type="simple"><person-group><name name-style="western"><surname>Baroni</surname><given-names>TJ</given-names></name><name name-style="western"><surname>Cantrell</surname><given-names>SA</given-names></name><name name-style="western"><surname>Perdomo-Sánchez</surname><given-names>OP</given-names></name><name name-style="western"><surname>Lodge</surname><given-names>DJ</given-names></name></person-group> (<year>2008</year>) <article-title>New species of <italic><tp:taxon-name><tp:taxon-name-part taxon-name-part-type="genus">Pouzarella</tp:taxon-name-part></tp:taxon-name></italic> (<tp:taxon-name><tp:taxon-name-part taxon-name-part-type="family">Entolomataceae</tp:taxon-name-part></tp:taxon-name>, <tp:taxon-name><tp:taxon-name-part taxon-name-part-type="order">Agaricales</tp:taxon-name-part></tp:taxon-name>) from the Dominican Republic and Jamaica.</article-title><source>North American <tp:taxon-name><tp:taxon-name-part taxon-name-part-type="kingdom">Fungi</tp:taxon-name-part></tp:taxon-name></source><volume>3</volume>: <fpage>241</fpage>–<lpage>260</lpage>. <ext-link xlink:type="simple" ext-link-type="doi" xlink:href="10.2509/naf2008.003.00716">https://doi.org/10.2509/naf2008.003.00716</ext-link></mixed-citation></ref><ref id="B31"><mixed-citation xmlns:xlink="http://www.w3.org/1999/xlink" xlink:type="simple"><person-group><name name-style="western"><surname>Raj</surname><given-names>KNA</given-names></name><name name-style="western"><surname>Manimohan</surname><given-names>P</given-names></name></person-group> (<year>2017</year>) <article-title>Four new species of <tp:taxon-name><tp:taxon-name-part taxon-name-part-type="genus">Entoloma</tp:taxon-name-part><tp:taxon-name-part taxon-name-part-type="infraspecific-rank">subgenus</tp:taxon-name-part><tp:taxon-name-part taxon-name-part-type="subgenus">Pouzarella</tp:taxon-name-part></tp:taxon-name> from India.</article-title><source>Phytotaxa</source><volume>307</volume>: <fpage>101</fpage>–<lpage>112</lpage>. <ext-link xlink:type="simple" ext-link-type="doi" xlink:href="10.11646/phytotaxa.307.2.1">https://doi.org/10.11646/phytotaxa.307.2.1</ext-link></mixed-citation></ref></ref-list></tp:taxon-treatment>
